# Supplementary material for: Genipin modified lyophilized platelet-rich fibrin scaffold for sustained release of growth factors to promote bone regeneration
Source: Front Physiol. 2022 Sep 30;13:1007692. doi: 10.3389/fphys.2022.1007692 (PMC9561255; doi:10.3389/fphys.2022.1007692)
Supplement: Supplementary file 1 [file DataSheet1.ZIP]

Archive with 2 entries (2 files):
- Supplementary table revised.docx
- __MACOSX/._Supplementary table revised.docx
